# Supplementary material for: Platelet Reduction after Transcatheter Aortic Valve Implantation: Results from the PORTRAIT Study
Source: J Clin Med. 2024 Mar 10;13(6):1579. doi: 10.3390/jcm13061579 (PMC10971425; doi:10.3390/jcm13061579)
Supplement: Supplementary file 1 [file jcm-13-01579-s001.zip]

Archive with 1 entries (1 files):
- jcm-2884000-supplementary.pdf
